# Supplementary material for: Stress signaling in breast cancer cells induces matrix components that promote chemoresistant metastasis
Source: EMBO Mol Med. 2018 Sep 6;10(10):e9003. doi: 10.15252/emmm.201809003 (PMC6180299; doi:10.15252/emmm.201809003)
Supplement: Supplementary file 3 — Source Data for Expanded View and Appendix [file EMMM-10-e9003-s005.zip]

Archive with 10 entries (9 files):
- EMM-2018-09003-V3_Source_Data_FigEV5.pdf
- EMM-2018-09003-V3_Source_Data_FigEV1.pdf
- EMM-2018-09003-V3_Source_Data_FigEV3.pdf
- Source_Data_for_Appendix_FiguresS3.pdf
- Source_Data_for_Appendix_FiguresS1.pdf
- Source_Data_for_Appendix_FiguresS2.pdf
- __MACOSX/
- __MACOSX/._Source_Data_for_Appendix_Figures_S1.pdf
- __MACOSX/._Source_Data_for_Appendix_Figures_S2.pdf
- __MACOSX/._Source_Data_for_Appendix_Figures_S3.pdf
